# Supplementary material for: Proteomic and Transcriptomic Analyses to Decipher the Chitinolytic Response of Jeongeupia spp
Source: Mar Drugs. 2023 Aug 15;21(8):448. doi: 10.3390/md21080448 (PMC10455584; doi:10.3390/md21080448)
Supplement: Supplementary file 1 [file marinedrugs-21-00448-s001.zip]

Archive with 1 entries (1 files):
- marinedrugs-2550935-supplementary.pdf
